# Supplementary material for: Rosmarinic and Glycyrrhetinic Acid-Modified Layered Double Hydroxides as Functional Additives for Poly(Lactic Acid)/Poly(Butylene Succinate) Blends
Source: Molecules. 2023 Jan 1;28(1):347. doi: 10.3390/molecules28010347 (PMC9822188; doi:10.3390/molecules28010347)
Supplement: Supplementary file 1 [file molecules-28-00347-s001.zip]

Archive with 1 entries (1 files):
- molecules-2094795-supplementary.pdf
